# Supplementary material for: DNA methylation-environment interactions in the human genome
Source: eLife. 2024 Feb 26;12:RP89371. doi: 10.7554/eLife.89371 (PMC10942648; doi:10.7554/eLife.89371)
Supplement: Supplementary file 6. [file elife-89371-supp6.zip]

Archive with 2 entries (2 files):
- Supplementary_file6.txt
- __MACOSX/._Supplementary_file6.txt
